# Supplementary material for: Time-Varying GPS Displacement Network Modeling by Sequential Monte Carlo
Source: Entropy (Basel). 2024 Apr 18;26(4):342. doi: 10.3390/e26040342 (PMC11049126; doi:10.3390/e26040342)
Supplement: Supplementary file 1 [file entropy-26-00342-s001.zip]

Archive with 9 entries (8 files):
- supplemental files/
- supplemental files/Network1-Cauchy.mp4
- __MACOSX/supplemental files/._Network1-Cauchy.mp4
- supplemental files/.DS_Store
- __MACOSX/supplemental files/._.DS_Store
- supplemental files/Network1-Gaussian.mp4
- __MACOSX/supplemental files/._Network1-Gaussian.mp4
- supplemental files/Network1-Laplace.mp4
- __MACOSX/supplemental files/._Network1-Laplace.mp4
